# Supplementary material for: Midbrain glutamatergic circuit mechanism of resilience to socially transferred allodynia in male mice
Source: Nat Commun. 2024 Jun 10;15:4947. doi: 10.1038/s41467-024-49340-8 (PMC11164890; doi:10.1038/s41467-024-49340-8)
Supplement: Supplementary file 4 — Source Data [file 41467_2024_49340_MOESM4_ESM.xls]

## Sheet: Fig 1
Fig 1b, c						Fig 1d, e						Fig 1h
	Control	BY-S	BY-R				Control	BY-S	BY-R					Control
	0.38	0.18	0.51				134.211	36.7347	78.4615				Baseline	0.98	0.57	0.57	0.34	0.65	0.65	0.65	0.38	1.04	0.49	0.87	0.57	0.34	0.65	0.57	1.04	0.65	0.65	0.51	0.57	0.38	0.51	0.34	0.65	0.57	0.51	0.98	0.65	0.76	1.04	0.65	0.51	0.87	0.51	0.65	0.49
	0.65	0.25	0.76				100	31.3725	134.211				First	0.87	0.49	0.49	0.38	0.51	0.78	0.65	0.51	0.51	0.41	0.65	0.49	0.98	0.49	0.51	0.65	0.65	0.65	0.51	0.57	0.87	0.51	0.41	0.98	0.87	0.65	0.49	0.41	0.57	0.51	0.87	0.98	0.87	0.38	0.65	0.34
	0.78	0.25	1.04				125	27.6316	87.6923				Second	0.98	0.41	0.57	0.34	0.65	0.57	0.65	0.38	1.04	0.41	0.87	0.65	0.87	0.65	0.65	0.57	0.49	0.57	0.65	0.51	0.41	0.65	0.65	0.98	0.76	0.65	0.49	0.41	0.49	0.49	0.38	0.65	0.57	0.38	0.98	0.57
	0.98	0.13	0.65				87.6923	52.3077	106.122
	1.04	0.38	0.51				150	42.8571	132.653				Control		Baseline	First	Second
	0.51	0.25	0.51				100	6.25	104.082					mean	0.647705	0.625246	0.619836
	0.65	0.21	0.57				125	32	149.02					sem	0.0267976	#REF!	#REF!
	1.3	0.07	1.04				52.0408	63.0769	106.122					n	61	61	61
	0.57	0.38	0.65				150.769	51.0204	100
	0.51	0.25	0.64				96.0784	58.8235	98.4615
	0.65	0.16	0.57				158.537	8.65385	111.765
	0.51	0.19	0.87				228.947	11.2245	170.588
	0.98	0.16	0.65				100	31.5789	114.035
	0.49	0.3	0.61				120.588	34.2105	93.8462
	0.49	0.09	0.65				150.769	4.61538	82
	0.65	0.11	1.04				152.632	43.8596	92.6829
	0.87	0.18	0.65				127.451	14.0351	158.537
	0.51	0.13	1.04				63.0769	42.8571	160
	0.41	0.03	0.49				75	62.5	100
	0.98	0.25	0.65				133.846	52.3077	114.035
	0.87	0.08	0.65				192.157	31.3725	80.3922
	0.65	0.21	0.78				100	13.1579	160			Fig 1i		Left																				Right
	0.49	0.34	0.65				74.5098	50	98				Control	0.38	0.65	0.49	0.78	0.98	1.04	0.51	0.65	1.3	0.57	0.51	0.65	0.41	0.51	0.98	0.49	0.49	0.65			0.38	0.65	0.41	0.57	0.38	0.65	0.49	0.87	0.76	0.65	0.57	0.51	1.04	0.87	0.49	0.41
	0.57	0.16	0.65				100	71.9298	127.451				BY-S	0.09	0.16	0.25	0.21	0.05	0.07	0.25	0.41	0.32	0.13	0.25	0.16	0.16								0.09	0.18	0.13	0.16	0.21	0.25	0.38	0.25	0.25	0.08	0.21	0.16	0.07
	0.51	0.05	0.65				69.3878	27.6923	127.451				BY-R	0.64	0.65	0.57	0.61	0.49	0.87															0.51	0.65	0.78	0.65	0.87	0.78
	0.87	0.41	0.76				100	60.9756	75
	0.98	0.09	0.61				100	51.0204	74.7126				Left		Control	BY-S	BY-R																	Right		Control	BY-S	BY-R
	0.87	0.18	0.49				100	25.4902	100					mean	0.668889	0.193077	0.638333																		mean	0.603333	0.186154	0.706667
	0.38	0.21	0.57				93.4426	58.4615	74.5098					sem	0.0592816	0.0284962	0.0520523																		sem	0.0437611	0.0239534	0.052451
	0.65	0.18	0.49				125.49	38.4615	100					n	18	13	6																		n	18	13	6
	0.34	0.07	0.98				75.3846	62.8205	116.923
	0.49	0.07	0.87				104.082	66.3265	93.8462
	1.04	0.07	0.87				124.39	32.3077	128.947
	0.98	0.34	1.04				77.551	14.2857	87.6923
	0.65	0.16	0.65				87.6923	25.5102	83.6735
	0.49	0.13	0.61				74.5098	24.6154	94.2308
	0.57	0.16	0.57				100	38.7755	100
	0.64	0.09	0.65				80.3922	54.8077	152.632
	0.49	0.25	0.65				167.647	64	273.684
	0.51	0.18	0.76				253.659	13.8462	127.451
	0.38	0.16	0.61				79.5918	47.3684	76
	0.57	0.21	0.49				100	24.1379	93.8462
	0.38	0.34	0.57				100	62.5	100
	0.65	0.21	0.98				54.8077	36.7347	100
	0.41	0.03	0.87				100	10.7692	77.551
	0.57	0.16	0.87				100	7.14286	79.5918
	1.04	0.41	1.04				82.9268	14.2857	127.451
	0.78	0.25	0.65				87.7193	62.5	159.184
	0.65	0.19	0.61				133.846	66.6667	150
	0.49	0.09	0.65				74.5098	31.3725	155.102
	0.57	0.25	0.65				132.653	26.5306	75.3846
	0.65	0.25	0.76				65.7895	42.1053	132.653
	0.98	0.21	0.78				159.184	13.8462	88.7755
	0.57	0.18	0.65				75.3846	43.8596	182.456
	0.65	0.34	0.78				106.122	37.2549	75.3846
	1.43	0.18	0.57				145.918	21.9512	150
	0.49	0.25	0.76				85.9649	38.4615	160
	0.49	0.09	0.49				85.9649	39.0625	98.4615
	0.38	0.05	0.65				111.765	32.3077	127.451
	0.78	0.13	0.87				78.4615	18.3673	75
	0.65	0.13	1.04				120	52.3077	93.8462
	0.51	0.16	0.49				100	27.6923	75.3846
	0.41	0.25	0.57				134.211	60.9756	133.846
	0.49	0.18	1.04				83.6735	13.8462
	0.65	0.25	0.57				76.5625	7.69231
	0.38	0.11	0.64				100	38.2353
	0.49	0.29	0.65				77.551	45.4545
	0.51	0.11	0.57				62.8205	26.5306
	0.61	0.21	0.51				78.4615	24.6154
	0.76	0.25	0.61				70.1149	31.5789
	0.5	0.11	0.49				76.9231	25.5102
	0.57	0.05	0.87				150	26.8293
	0.87	0.29					177.551	59.1837
	1.04	0.16					160	12.6437
	0.98	0.13					192.157	41.1765
	0.41	0.25					83.6735	28.7356
	0.57	0.16					87.6923	22.449
	0.5	0.25					98.0392	5.10204
	0.51	0.21					78.4615	33.3333
	0.65	0.25					171.053	32.6531
	0.87	0.41					88.7755	26.5306
	0.65	0.18					114.035	49.0196
	0.87	0.18					66.9231	32.6531
	0.65	0.16					100	50
	0.76	0.21					155.102	60.9756
	0.65	0.09					74.7126	32.3077
	0.61	0.16					95.3125	51.0204
	0.64	0.11					84.2105	28.125
	0.41	0.21					63.0769	17.3077
	0.51	0.21					89.4737	32.6531
	0.49	0.38					96.0784	36.8421
	0.65	0.25					74.7126	18.3673
	0.49	0.25					85.9649	18.3908
	0.98	0.34					288.235	10.5769
	0.49	0.18					75.3846	24.1379
	0.51	0.18					89.4737	32.3077
	0.65	0.21					62.5	49.0196
	0.65	0.25					100	58.1633
	0.65	0.21					100	38.4615
	0.51	0.18					100	52.3077
	0.57	0.07					100	31.5789
	0.78	0.34					120	27.6923
	0.65	0.18					85.5263	55.2632
	0.57	0.25					87.6923	24.2718
	0.49	0.21					75.3846	42.8571
	0.57	0.25					87.6923	36.7347
	0.98	0.25					288.235	8.04598
	0.65	0.21					132.653	52.3077
	0.57	0.18					54.8077	20.6897
	0.65	0.25					114.035	38.4615
	0.61	0.18					78.2051	21.4286
		0.21						38.4615
		0.18						38.4615
		0.21						24.1379
		0.25						36.7347
		0.38						25.5102
		0.16						27.6923
		0.18						32.3077
		0.25						17.3077
		0.21						41.1765
		0.25						43.8596
		0.07						58.4615
		0.25						28.0702
		0.13						23.0769
		0.11						43.8596
		0.09						51.2195
		0.16						43.8596
		0.25						10.7692
		0.21						32.8947
		0.05						34.2105
		0.07						16.9231
		0.25						65.5172
		0.41						11.8421
		0.32						24.6154
		0.13						24.0385
		0.25						32.3077
		0.16						7.69231
								10.7692
								38.4615
								71.9298
								65.3061
								26.5306
								43.8596
								31.3725
								24.6154
								49.0385
mean	0.645946	0.197591	0.7			mean	108.105	34.9516	113.623
sem	0.0194563	0.007416	0.0199255			sem	4.1186	1.37395	4.50085
n	111	137	72			n	111	146	63
[truncated: 137 more columns]

## Sheet: Fig 2
Fig 2c ACC						Fig 2c NAc						Fig 2c NAc core						Fig 2c NAc shell						Fig 2c PVT						Fig 2c BLA						Fig 1c CeA						Fig 2c LHb						Fig 2c MD
	Control	BY-S	BY-R				Control	BY-S	BY-R				Control	BY-S	BY-R				Control	BY-S	BY-R				Control	BY-S	BY-R				Control	BY-S	BY-R				Control	BY-S	BY-R				Control	BY-S	BY-R				Control
	326	403	417				157	381	440				77	219	157				80	283	162				110	204	164				32	71	31				12	71	21				10	26	31				41
	285	357	338				169	436	439				70	206	192				99	247	230				51	220	241				34	81	44				19	40	24				22	32	19				34
	341	362	431				166	423	275				73	176	120				93	155	127				14	149	278				40	102	91				28	31	21				17	35	58				60
	154	271	345				197	314	389				87	157	233				110	156	157				62	198	182				72	88	88				24	52	29				16	20	11				60
	110	301	372				139	80	391				50	23	244				89	147	57				31	275	174				32	43	59				31	25	20				18	23	15				64
	159	305	370				144	147	200				44	69	87				100	113	78				35	228	186				81	49	59				48	32	2				12	35	10				64
	344	333	313				347	171	372				139	37	253				208	119	134				112	187	135				80	116	47				22	29	24				24	22	6				54
	279	375	251				192	215	338				88	70	153				104	185	145				119	198	187				42	99	75				26	32	3				15	14	38				27
	315	341	254				245	174	294				82	55	122				163	172	119				173	171	111				43	78	95				13	35	56				23	17	48				16
	192	227	317				62	256	398				23	113	172				39	226	143				83	75	46				39	90	25				35	68	30				14	31	48				30
	141	288	224				105	199	287				20	69	123				85	164	130				104	65	90				55	92	80				22	29	33				18	30	7				8
	212	268	426				275	198	383				149	64	208				126	175	134				64	82	62				69	57	28				21	61	17				15	29	17				22
	295	260	389				336	324	387				192	114	173				144	214	210				80	112	77				36	67	72				15	25	35				19	16	14				16
	310	169	407				229	242					86	81					143		161				61	76	105				31	42	55				32	25	46				9	22	19				20
	303	266	504				295	259					96	101					199		158				66	130	122				41	42	13				14	20	25				14	25	19				37
	326	274	537				315						117						198								95				52	48	9				31	25	6				11	22	25				45
	453	356	489				269						97						172												61	40	14				26	29	22				12	19	15				76
	441	406	542				309						139						170												11	62	18				25	35	8				13	24					58
	471	441	669				345						134						211												18	46	43				12	33	7					20					67
		323	569				330						128						202												53		32				32	27	2					13					21
		673					204						53						151												48		11				22		10
		575					191						57						134												51		44				14		19
		607																													59						20
mean	287.211	355.696	408.2			mean	228.227	254.6	353.308			mean	90.9545	103.6	172.077			mean	137.273	181.231	143			mean	77.6667	158	140.938			mean	46.9565	69.1053	46.9545			mean	23.6522	36.2	20.9091			mean	15.6667	23.75	23.5294			mean	41
sem	24.025	25.4016	25.9983			sem	17.8344	26.6528	19.5626			sem	9.23186	15.5832	14.4513			sem	10.4171	13.6861	11.1167			sem	10.5463	16.8718	16.1865			sem	3.7614	5.48784	5.87698			sem	1.83144	3.3171	2.99632			sem	1.03216	1.47233	3.79349			sem	4.61063
n	19	23	20			n	22	15	13			n	22	15	13			n	22	13	15			n	15	15	16			n	23	19	22			n	23	20	22			n	18	20	17			n	20
Fig 2e						Fig 2g						Fig 2i						Fig 2k
	Control	BY-S	BY-R				Control	BY-S	BY-R				Control	BY-S	BY-R				Control	BY-S	BY-R
	61	78	87				12	25	17				19	25	14				6	7	34
	47	101	64				17	17	14				19	32	19				8	7	24
	87	97	61				15	22	28				17	21	23				15	6	29
	69	106	64				15	13	20				14	27	13				9	8	29
	59	99	70				28	19	23				22	24	24				7	9	32
	71	107	74				31	28	18				16	19	31				13	10	22
	54	105	67				23	34	19				19	16	26				16	21	36
	60	102	71					7					24	29	25				6	10	33
	93	94	69					13					21	23	20				10
	69	105	66												22
	62	83	117												23
	70	103	71
	60	64	91
	66	76	31
	55	77	86
	69	119	88
	98	110	64
	92	105	87
	109	134	110
	89	180	143
	73	141	175
	93	107	115
		194	104
		166	114
		178	83
		201
		177
		155
		200
		177
		163
		125
		102
mean	73	125.182	86.88			mean	20.1429	19.7778	19.8571			mean	19	24	21.8182			mean	10	9.75	29.875
sem	3.5444	6.96126	6.01091			sem	2.74667	2.80267	1.71031			sem	1.0274	1.65831	1.56564			sem	1.2693	1.68767	1.72624
n	22	33	25			n	7	9	7			n	9	9	11			n	9	8	8
[truncated: 30 more columns]

## Sheet: Fig 3
Fig 3c					Fig 3d
	Gq-saline	Gq-CNO					Control														BY-S																		BY-R
	27	88				BL	0.64	0.65	0.49	0.78	0.65	0.87	1.3	0.65	0.38	0.49	0.65	0.51	0.49		0.57	0.98	0.41	0.49	0.87	0.51	0.87	0.49	0.98	0.87	0.49	0.49	0.51	0.49	0.41	0.65	0.49		0.65	0.65	0.65	0.38	0.65	1.04	0.87
	25	92				1	0.49	0.65	0.38	0.49	0.51	0.61	0.76	0.5	0.57	0.87	1.04	0.98	0.41		0.18	0.25	0.11	0.29	0.11	0.21	0.25	0.11	0.05	0.29	0.16	0.13	0.25	0.16	0.25	0.21	0.25		0.65	0.76	0.61	0.49	0.57	0.98	0.87
	20	94				2	0.51	0.38	0.49	0.38	0.65	1.04	0.98	0.65	0.57	0.98	0.87	1.04	0.51		1.3	0.49	0.78	0.25	0.51	0.98	1.04	0.38	1.3	0.25	0.51	0.98	0.51	0.29	0.87	0.76	0.19		0.98	0.64	0.98	0.49	0.98	0.65	0.87
	34	91				3	0.49	0.25	0.57	0.51	0.87	0.98	1.04	0.49	0.51	0.64	0.57	0.65	0.65		0.18	0.11	0.11	0.32	0.21	0.05	0.38	0.25	0.21	0.25	0.13	0.16	0.16	0.21	0.57	0.25	0.21		0.65	0.87	0.64	0.49	0.64	0.98	0.87
	30
	31
																																							BY-R		BL	1	2	3
mean	27.8333	91.25			Control		BL	1	2	3											BY-S		BL	1	2	3														mean	0.698571	0.704286	0.798571	0.734286
sem	2.02347	1.25				mean	0.657692	0.635385	0.696154	0.632308												mean	0.621765	0.191765	0.67	0.221176														sem	0.0658952	0.0658952	0.0765764	0.0657867
n	6	4				sem	0.0648682	0.0594053	0.0697848	0.0603744												sem	0.0494026	0.0174734	0.0879505	0.0291533														n	7	7	7	7
						n	13	13	13	13												n	17	17	17	17
Fig 3g
		Control+saline										Control+CNO										BY-S+saline										BY-S+CNO
	Baseline	0.57	0.98	0.41	0.49	0.87	0.51	0.65	0.87	0.65	0.49	0.57	0.98	0.41	0.49	0.87	0.51	0.65	0.87	0.65	0.49	0.98	0.87	0.49	0.49	0.51	0.49	0.98	0.41	0.65	0.49	0.98	0.87	0.49	0.49	0.51	0.49	0.98	0.41	0.65	0.49
	30min	1.04	1.04	0.57	0.49	0.51	0.51	0.65	0.65	0.38	0.41	0.98	0.65	0.49	0.65	0.57	0.98	0.49	0.49	0.87	0.51	0.25	0.21	0.25	0.13	0.18	0.25	0.25	0.18	0.16	0.21	0.65	0.65	1.3	0.57	0.64	0.49	0.78	0.51	0.38	0.34
	2h	1.04	0.76	0.49	0.51	0.57	0.87	0.49	0.51	0.57	0.49	0.87	0.64	0.65	0.51	0.57	0.57	0.49	0.51	0.57	0.41	0.34	0.21	0.11	0.05	0.18	0.18	0.18	0.16	0.13	0.18	0.98	0.49	0.18	0.16	0.41	0.38	0.18	0.18	0.49	0.18
	6h	1.04	1.04	0.57	0.49	0.51	0.65	0.51	0.49	0.65	0.41	0.76	0.51	1.04	0.65	0.49	0.98	0.57	0.38	0.51	0.57	0.18	0.16	0.16	0.11	0.18	0.25	0.34	0.16	0.18	0.21	0.34	0.11	0.21	0.21	0.13	0.11	0.25	0.25	0.34	0.11
	Control+saline		Baseline	30min	2h	6h						Control+CNO		Baseline	30min	2h	6h					BY-S+saline		Baseline	30min	2h	6h					BY-S+CNO		Baseline	30min	2h	6h
		mean	0.649	0.625	0.63	0.636							mean	0.649	0.668	0.579	0.646						mean	0.636	0.207	0.172	0.193						mean	0.636	0.631	0.363	0.206
		sem	0.0615079	0.0745095	0.0612282	0.0712305							sem	0.0615079	0.0637495	0.0393968	0.0685922						sem	0.070225	0.0137477	0.0237019	0.0199472						sem	0.070225	0.0854069	0.0810082	0.0285268
		n	10	10	10	10							n	10	10	10	10						n	10	10	10	10						n	10	10	10	10
Fig 3h
	Baseline	Pre	CNO
	0.57	0.11	1.04
	0.98	0.16	0.32
	0.41	0.11	0.87
	0.49	0.25	0.57
	0.87	0.08	0.98
	0.51	0.03	0.19
	0.87	0.21	0.57
	0.65	0.06	0.61
	0.49	0.16	0.16
	0.98	0.09	0.87
	0.87	0.09	0.65
	0.49	0.09	0.51
mean	0.681667	0.12	0.611667
sem	0.0622414	0.0183402	0.084152
n	12	12	12

## Sheet: Fig 4
Fig 4c					Fig 4d
	Gi-saline	Gi-CNO					Control											BY-S																		BY-R
	22	5				BL	0.57	1.3	0.65	0.49	0.87	0.64	0.76	0.65	0.57	0.51		0.65	0.57	0.65	0.38	1.03	0.49	0.49	0.87	0.65	0.87	0.65	0.98	0.65	0.65	0.87	0.49	0.98		0.65	0.98	0.98	0.51	0.49	0.38	0.49	0.65	0.49
	21	4				1	0.65	0.87	0.65	0.76	0.65	0.61	0.64	0.41	0.51	0.49		0.34	0.18	0.18	0.21	0.25	0.21	0.18	0.07	0.34	0.18	0.25	0.21	0.25	0.25	0.21	0.18	0.25		0.65	0.76	0.78	0.65	0.78	0.57	0.76	0.49	0.65
	16	6				2	0.64	1.3	0.51	0.65	0.57	0.98	0.49	0.49	0.49	0.38		0.16	0.25	0.18	0.21	0.25	0.18	0.21	0.21	0.16	0.16	0.11	0.13	0.25	0.18	0.38	0.16	0.11		0.25	0.13	0.16	0.25	0.18	0.25	0.21	0.38	0.11
	28	2				3	0.57	0.76	0.65	0.65	0.51	0.65	0.65	0.78	0.49	0.34		0.25	0.25	0.25	0.21	0.18	0.21	0.18	0.25	0.16	0.25	0.13	0.19	0.11	0.16	0.18	0.25	0.18		0.87	0.38	0.87	0.65	0.87	0.49	0.61	0.51	0.98
	24	3
	25	5
																																				BY-R		BL	1	2	3
mean	22.6667	4.16667			Control		BL	1	2	3								BY-S		BL	1	2	3														mean	0.624444	0.676667	0.213333	0.692222
sem	1.66667	0.600925				mean	0.701	0.624	0.65	0.605									mean	0.701176	0.22	0.193529	0.199412														sem	0.0340751	0.0340751	0.0272336	0.0704899
n	6	6				sem	0.075652	0.0419312	0.0886441	0.0416933									sem	0.0153632	0.0153632	0.0158333	0.0110304														n	9	9	9	9
						n	10	10	10	10									n	17	17	17	17
Fig 4g
		Control+saline										Control+CNO														BY-R+saline										BY-R+CNO
	Baseline	0.57	1.3	0.65	0.49	0.87	0.64	0.76	0.65	0.51		0.87	0.49	0.65	0.98	0.65	0.65	0.38	0.87	0.49	0.49	0.98	0.65	0.49		0.65	0.98	0.98	0.51	0.49	0.38	0.49	0.65	0.49		0.98	0.51	0.65	0.78	0.65	0.98	0.98	0.51
	30min	0.49	0.87	0.65	0.57	0.51	0.49	0.87	0.64	0.49		0.98	0.87	0.65	0.87	0.57	0.49	0.98	0.87	0.65	0.38	0.51	0.98	0.61		0.87	0.38	0.87	0.65	0.87	0.49	0.61	0.51	0.98		0.25	0.18	0.57	0.25	0.38	0.21	0.25	0.25
	2h	0.65	1.04	0.65	0.57	0.57	1.04	0.49	0.51	0.57		0.87	0.57	0.87	0.65	0.51	0.49	0.49	0.65	0.98	0.64	0.57	0.65	0.65		0.87	0.11	1.3	0.57	0.38	0.57	0.51	0.65	0.49		0.25	0.25	0.51	0.57	0.49	0.25	0.25	0.34
	6h	0.65	1.04	0.57	0.57	0.65	0.57	0.87	0.49	0.49		0.65	0.65	0.57	0.49	0.65	0.57	0.78	0.87	1.04	0.57	0.65	0.38	0.41		1.04	0.11	0.81	0.49	0.21	0.65	0.65	0.98	0.51		0.49	0.51	0.57	0.87	0.49	0.64	1.03	0.51
	Control+saline		Baseline	30min	2h	6h						Control+CNO		Baseline	30min	2h	6h									BY-R+saline		Baseline	30min	2h	6h					BY-R+CNO		Baseline	30min	2h	6h
		mean	0.715556	0.62	0.676667	0.655556							mean	0.664615	0.723846	0.660769	0.636923										mean	0.624444	0.692222	0.605556	0.605556						mean	0.755	0.2925	0.36375	0.63875
		sem	0.0830012	0.051586	0.0709264	0.0613078							sem	0.0558801	0.0581283	0.0429589	0.0500306										sem	0.0727651	0.0704899	0.110279	0.105358						sem	0.0445914	0.0445914	0.0485849	0.0717993
		n	9	9	9	9							n	13	13	13	13										n	9	9	9	9						n	8	8	8	8
Fig 4i
		Control											BY+Saline									BY+CNO
	Baseline	0.98	0.57	0.57	0.34	0.65	0.65	0.65	0.38	1.04	0.49		0.87	0.49	0.49	1.04	0.49	0.78	0.57	0.65		0.49	1.04	0.87	0.49	0.78	0.57	0.49	0.78
	0h	0.98	0.64	0.51	0.65	0.51	0.64	0.65	0.78	0.87	0.49		0.16	0.51	0.25	0.49	0.3	0.87	0.5	0.65		0.51	0.19	0.21	0.18	0.07	0.21	0.25	0.25
	2h	0.87	0.49	0.49	0.38	0.51	0.78	0.65	0.51	0.51	0.41		0.65	0.21	0.57	0.65	0.34	0.98	0.21	0.57		0.65	0.34	0.38	0.18	0.21	0.38	0.21	0.18
	6h	0.87	0.34	0.65	0.41	1.04	0.65	0.51	0.57	0.65	0.41		0.57	0.25	0.65	0.65	0.57	0.98	0.57	0.65		0.65	0.18	0.32	0.18	0.09	0.57	0.65	0.49
	12h	0.78	0.65	0.57	0.49	0.57	0.98	0.65	0.57	0.65	0.61		0.51	0.51	0.49	0.87	0.57	0.98	0.49	0.16		0.65	0.38	0.65	0.29	0.25	0.57	0.25	0.19
	24h	0.87	0.49	0.41	0.41	1.04	0.65	0.65	0.41	0.65	0.57		0.49	0.5	0.87	0.57	0.51	0.51	0.34	0.49		0.57	0.65	0.34	0.49	0.38	0.65	0.65	1.04
	Control		Baseline	0h	2h	6h	12h	24h					BY+Saline		Baseline	0h	2h	6h	12h	24h		BY+CNO		Baseline	0h	2h	6h	12h	24h
		mean	0.632	0.672	0.56	0.61	0.652	0.615						mean	0.6725	0.46625	0.502222	0.572222	0.566667	0.556667			mean	0.68875	0.23375	0.31625	0.39125	0.40375	0.59625
		sem	0.0718919	0.0510294	0.0499778	0.0684592	0.0437366	0.066085						sem	0.0727704	0.081129	0.0887901	0.0836805	0.0870524	0.0509595			sem	0.0738589	0.0442371	0.0566612	0.0802549	0.0675314	0.0767635
		n	10	10	10	10	10	10						n	8	8	8	8	8	8			n	8	8	8	8	8	8

## Sheet: Fig 6
Fig 5k
		Control+mCherry																					Control+Gq											Control+Gi								BY+mCherry
	Baseline	0.65	0.76	0.65	0.65	0.65	0.34	0.49	1.04	0.57	0.78	0.65	0.57	0.65	0.57	0.57	0.51	0.57	0.65	0.49	0.49		0.98	1.04	0.65	0.65	0.65	0.87	0.49	0.65	0.87	0.65		0.51	0.76	0.49	0.34	0.57	0.98	0.65		0.65	0.57	0.65	0.65	0.38	1.03	0.49	0.49
	30min	0.65	0.65	0.98	0.49	0.87	0.57	0.98	1.04	0.49	0.65	0.76	0.87	0.57	0.57	0.51	0.65	0.51	0.65	0.65	0.49		0.87	0.61	0.76	0.65	0.51	0.57	1.04	0.49	0.65	0.49		0.65	0.98	0.65	0.57	0.57	0.65	0.65		0.25	0.13	1.04	0.25	0.13	0.18	0.18	0.25
	2h	0.87	0.87	0.49	0.65	0.98	0.65	0.65	0.65	0.65	0.65	0.87	0.65	0.65	0.49	0.65	0.41	0.57	0.65	0.78	0.49		0.87	1.3	0.34	0.87	0.65	0.65	0.51	0.38	0.34	0.65		0.65	0.87	0.51	0.49	0.64	0.65	0.57		0.13	0.29	0.87	0.18	0.25	0.21	0.16	0.25
	6h	0.65	0.51	0.65	0.57	0.65	0.65	0.65	0.49	0.87	0.65	0.87	0.65	0.49	0.49	0.57	0.57	0.57	0.87	0.49	0.41		1.3	0.98	0.57	0.49	0.87	0.51	0.61	0.57	0.38	0.41		0.65	1.04	0.51	0.65	0.65	0.57	0.51		0.25	0.25	0.87	0.25	0.21	0.18	0.21	0.18
	Control+mCherry		Baseline	30min	2h	6h																	Control+Gq		Baseline	30min	2h	6h						Control+Gi		Baseline	30min	2h	6h			BY+mCherry		Baseline	30min	2h	6h
		mean	0.615	0.68	0.666	0.616																		mean	0.75	0.664	0.656	0.669							mean	0.614286	0.674286	0.625714	0.654286				mean	0.6785	0.2865	0.338	0.3145
		sem	0.0316685	0.0396033	0.0327141	0.0293473																		sem	0.056115	0.0567098	0.0944951	0.0922731							sem	0.078645	0.0529086	0.047802	0.0685863				sem	0.0458905	0.0579168	0.0655206	0.0509617
		n	20	20	20	20																		n	10	10	10	10							n	7	7	7	7				n	20	20	20	20
Fig 5m
		Control+mCherry																					Control+Gq																			Control+Gi
	Baseline	0.57	0.65	0.98	0.38	0.65	0.98	0.51	0.65	0.57	0.57	0.87	0.65	0.65	0.57	0.65	0.57	0.65	0.49	0.57	0.57		0.41	0.76	0.57	0.57	0.65	0.49	0.65	0.98	0.49	0.57	1.04	0.57	0.49	0.65	0.49	0.65	0.65	0.49		0.57	0.65	0.98	0.49	0.65	0.38	0.51	0.57
	30min	0.65	0.65	0.49	0.98	0.49	0.57	0.76	0.57	0.65	0.41	0.5	0.65	0.41	0.65	0.57	0.57	0.38	0.65	0.65	0.65		0.57	0.76	0.51	0.65	0.57	0.57	0.57	1.04	0.65	0.65	0.49	0.57	0.65	0.87	0.65	0.49	0.57	0.51		0.65	0.57	0.76	0.65	0.61	0.57	1.04	0.65
	2h	0.98	1.04	0.65	0.65	0.57	0.78	0.57	0.49	0.65	0.49	0.64	0.49	0.49	0.57	0.57	0.65	0.57	0.65	0.57	0.87		0.49	1.04	0.38	0.76	0.51	0.65	0.65	0.65	0.49	0.98	0.65	0.51	0.38	0.65	0.65	0.51	0.78	0.65		0.65	0.51	0.65	0.49	0.76	0.51	0.98	0.61
	6h	0.65	0.64	0.65	0.65	0.41	1.3	0.49	0.51	0.65	0.49	0.65	0.65	0.65	0.57	0.65	0.57	0.65	0.65	0.57	0.87		0.57	0.64	0.65	0.65	0.65	0.65	0.57	1.3	0.49	0.87	0.65	0.49	0.49	0.65	0.57	0.51	0.49	0.51		0.57	0.64	1.04	0.49	0.49	0.57	0.57	0.51
	Control+mCherry		Baseline	30min	2h	6h																	Control+Gq		Baseline	30min	2h	6h														Control+Gi		Baseline	30min	2h	6h
		mean	0.6375	0.595	0.647	0.646																		mean	0.620556	0.63	0.632222	0.633333															mean	0.626111	0.632222	0.634444	0.603889
		sem	0.0334811	0.0302577	0.0350571	0.0403367																		sem	0.0391367	0.0330478	0.0420127	0.0452589															sem	0.0412084	0.0282213	0.0385032	0.0312918
		n	20	20	20	20																		n	18	18	18	18															n	18	18	18	18
Fig 5p
		Control+mCherry																					Control+Gq											BY-S+mCherry
	Baseline	0.65	0.76	0.65	0.65	0.65	0.34	0.49	1.04	0.57	0.78	0.65	0.57	0.65	0.57	0.57	0.51	0.57	0.65	0.49	0.49		0.98	1.04	0.65	0.65	0.65	0.87	0.49	0.65	0.87	0.65		0.65	0.57	0.65	0.38	1.03	0.49	0.49	0.98	0.87	0.65	0.87	0.49	0.65	0.98	0.65	0.65
	30min	0.65	0.65	0.98	0.49	0.87	0.57	0.98	1.04	0.49	0.65	0.76	0.87	0.57	0.57	0.51	0.65	0.51	0.65	0.65	0.49		0.87	0.61	0.76	0.65	0.51	0.57	1.04	0.49	0.65	0.49		0.25	0.13	0.25	0.13	0.18	0.18	0.25	0.11	0.18	0.18	0.04	0.21	0.16	0.13	0.18	0.18
	2h	0.87	0.87	0.49	0.65	0.98	0.65	0.65	0.65	0.65	0.65	0.87	0.65	0.65	0.49	0.65	0.41	0.57	0.65	0.78	0.49		0.87	1.3	0.34	0.87	0.65	0.65	0.51	0.38	0.34	0.65		0.13	0.29	0.18	0.25	0.21	0.16	0.25	0.11	0.18	0.18	0.21	0.38	0.25	0.29	0.25	0.13
	6h	0.65	0.51	0.65	0.57	0.65	0.65	0.65	0.49	0.87	0.65	0.87	0.65	0.49	0.49	0.57	0.57	0.57	0.87	0.49	0.41		1.3	0.98	0.57	0.49	0.87	0.51	0.61	0.57	0.38	0.41		0.25	0.25	0.25	0.21	0.18	0.21	0.18	0.38	0.25	0.16	0.25	0.25	0.13	0.19	0.11	0.16
	Control+mCherry		Baseline	30min	2h	6h																	Control+Gq		Baseline	30min	2h	6h						BY-S+mCherry		Baseline	30min	2h	6h
		mean	0.615	0.68	0.666	0.616																		mean	0.75	0.664	0.656	0.669							mean	0.690625	0.17125	0.215625	0.213125
		sem	0.0316685	0.0396033	0.0327141	0.0293473																		sem	0.056115	0.0567098	0.0944951	0.0922731							sem	0.0495267	0.0139605	0.0177475	0.0160655
		n	20	20	20	20																		n	10	10	10	10							n	16	16	16	16
Fig 5q
		Control+mCherry																					Control+Gi								BY-R+mCherry							BY-R+Gi
	Baseline	0.65	0.76	0.65	0.65	0.65	0.34	0.49	1.04	0.57	0.78	0.65	0.57	0.65	0.57	0.57	0.51	0.57	0.65	0.49	0.49		0.51	0.76	0.49	0.34	0.57	0.98	0.65		0.65	0.98	0.51	0.38				0.65	0.51	0.65	0.76	0.57
	30min	0.65	0.65	0.98	0.49	0.87	0.57	0.98	1.04	0.49	0.65	0.76	0.87	0.57	0.57	0.51	0.65	0.51	0.65	0.65	0.49		0.65	0.98	0.65	0.57	0.57	0.65	0.65		1.04	0.81	0.49	0.65				0.49	0.38	0.49	0.65	0.78
	2h	0.87	0.87	0.49	0.65	0.98	0.65	0.65	0.65	0.65	0.65	0.87	0.65	0.65	0.49	0.65	0.41	0.57	0.65	0.78	0.49		0.65	0.87	0.51	0.49	0.64	0.65	0.57		0.87	1.3	0.57	0.57				0.29	0.41	0.57	0.98	0.65
	6h	0.65	0.51	0.65	0.57	0.65	0.65	0.65	0.49	0.87	0.65	0.87	0.65	0.49	0.49	0.57	0.57	0.57	0.87	0.49	0.41		0.65	1.04	0.51	0.65	0.65	0.57	0.51		0.87	0.87	0.65	0.49				0.49	0.65	0.51	0.65	0.65
	Control+mCherry		Baseline	30min	2h	6h																	Control+Gi		Baseline	30min	2h	6h			BY-R+mCherry		Baseline	30min	2h	6h		BY-R+Gi		Baseline	30min	2h	6h
		mean	0.615	0.68	0.666	0.616																		mean	0.614286	0.674286	0.625714	0.654286				mean	0.63	0.7475	0.8275	0.72			mean	0.628	0.558	0.58	0.59
		sem	0.0316685	0.0396033	0.0327141	0.0293473																		sem	0.078645	0.0529086	0.047802	0.0685863				sem	0.129035	0.117358	0.172645	0.0925563			sem	0.0422374	0.0702424	0.117898	0.0368782
		n	20	20	20	20																		n	7	7	7	7				n	4	4	4	4			n	5	5	5	5
Fig 5s
		Control+mCherry											Control+Gi										BY-R+mCherry								BY-R+Gi
	Baseline	0.57	0.65	0.98	0.38	0.65	0.98	0.51	0.65	0.57	0.57		0.57	0.65	0.98	0.49	0.65	0.38	0.51	0.57	0.49		0.65	0.51	0.76	1.04	0.57	0.87	0.57		0.57	0.65	0.49
	30min	0.65	0.65	0.49	0.98	0.49	0.57	0.76	0.57	0.65	0.41		0.65	0.57	0.76	0.65	0.61	0.57	1.04	0.65	0.51		0.64	0.65	0.57	0.51	0.61	0.98	0.78		0.25	0.34	0.21
	2h	0.98	1.04	0.65	0.65	0.57	0.78	0.57	0.49	0.65	0.49		0.65	0.51	0.65	0.49	0.76	0.51	0.98	0.61	0.51		0.49	0.51	0.98	0.61	0.41	0.57	1.04		0.65	0.57	0.11
	6h	0.65	0.64	0.65	0.65	0.41	1.3	0.49	0.51	0.65	0.49		0.57	0.64	1.04	0.49	0.49	0.57	0.57	0.51	0.65		0.49	0.41	0.98	0.65	0.61	0.65	0.87		0.65	0.51	0.76
	Control+mCherry		Baseline	30min	2h	6h							Control+Gi		Baseline	30min	2h	6h					BY-R+mCherry		Baseline	30min	2h	6h			BY-R+Gi		Baseline	30min	2h	6h
		mean	0.651	0.622	0.687	0.644								mean	0.587778	0.667778	0.63	0.614444						mean	0.71	0.677143	0.658571	0.665714				mean	0.57	0.266667	0.443333	0.64
		sem	0.0605062	0.0510729	0.0603886	0.0782191								sem	0.0565876	0.0520891	0.0531507	0.0566204						sem	0.0723418	0.0594304	0.094022	0.0756514				sem	0.046188	0.0384419	0.168259	0.0723418
		n	10	10	10	10								n	9	9	9	9						n	7	7	7	7				n	3	3	3	3
[truncated: 69 more columns]

## Sheet: Supplementary Fig 1
Supplementary Fig. 1a
		Control											BY
	Baseline	0.98	0.57	0.57	0.65	0.65	0.65	0.65	0.49	0.65	0.49		0.65	0.76	0.65	0.87	0.51	0.76	0.87	0.65	0.65	0.65
	0h	0.87	0.49	0.49	0.51	0.51	0.78	0.65	0.51	0.57	0.57		0.64	0.09	0.16	0.25	0.57	0.57	0.51	0.21	0.05	0.07
	4h	0.87	0.49	0.65	0.57	0.76	0.65	0.51	0.57	0.65	0.51		0.49	0.07	0.18	0.16	0.51	0.65	0.61	0.13	0.16	0.11
	6h	0.78	0.65	0.57	0.49	0.57	0.98	0.65	0.57	0.65	0.61		0.49	0.16	0.21	0.18	0.41	0.98	0.65	0.09	0.18	0.11
	24h	0.87	0.49	0.41	0.65	0.76	0.65	0.65	0.41	0.65	0.57		0.57	0.51	1.04	0.65	0.57	0.65	0.49	0.65	0.51	0.57
	Control		Baseline	0h	4h	6h	24h						BY		Baseline	0h	4h	6h	24h
		mean	0.635	0.595	0.623	0.652	0.611							mean	0.702	0.312	0.307	0.346	0.621
		sem	0.0435444	0.0418795	0.0381241	0.0437366	0.0462469							sem	0.0355215	0.074069	0.0722503	0.0912043	0.050298
		n	10	10	10	10	10							n	10	10	10	10	10

## Sheet: Supplementary Fig 2
Supplementary Fig. 2a						Supplementary Fig. 2b
	Control	BY-S	BY-R				Control	BY-S	BY-R
	0.76	0.18	0.51				155.102	36.7347	78.4615
	0.65	0.18	0.49				100	36.7347	75.3846
	0.65	0.25	0.51				74.7126	25.5102	78.4615
	0.65	0.16	0.57				171.93	26.2295	87.6923
	0.65	0.25	0.49				66.3265	51.0204
	0.49	0.16					132.653	15.3846
	0.41	0.25					75.3846	19.2308
	0.87	0.11					63.0769	21.5686
	0.57	0.16					83.6538	20.5128
		0.18					111.765	27.6923
		0.21						47.1154
		0.21						24.1379
		0.25						21.4286
		0.25						38.4615
		0.34						25.5102
								52.3077
mean	0.633333	0.209333	0.514			mean	103.46	30.5987	80
sem	0.0452769	0.0146537	0.0146969			sem	12.1586	2.92074	2.66469
n	9	15	5			n	10	16	4

## Sheet: Supplementary Fig 3
Supplementary Fig.3b							Supplementary Fig.3c
	Control	BY-S	BY-R	CFA					Normal																					CFA
	1.4256	0.616177	1.05677	1.41704				Control	49.06	95.37	30.25	68.06	60.25	94.75	67.44	60.06	74.13	37	91.81	88.5	75.06	52.69	109.81	57.75	31.69	56.75				69.94	92.06	93.87	90.44	79.31	108.5	35.31	84.38	86.19	84.75	95.37	72.19	74.44	70.75	91.25	49.5	66.69	46.69
	0.965293	2.80491	1.16646	1.11316				BY-S	79.62	37.88	9.69	48.13	64.19	80	54.12	63.88	68.44	53.94	94.5	80.25	66.31									49.06	106.25	41.75	52.19	100.75	94.5	94.44	94.56	80.81	81.25	84.06	56.25	84.06
	3.10314	4.30857	1.41016	0.852663				BY-R	73.81	72.87	28.94	86.63	67.69	77.63	81.81															78	85	40.81	83.56	74.44	124.25	92.62
	1.32883	1.08435	0.964562	0.70881				CFA	60.69	79	96.31	94.44	58.63	61.13	78.5	81	67.19	84.31	32.69	80.44	80.31	46.31	59.63	64.56	66.5	86.37	64.81	83.62		86	87.94	82.12	66.94	61.87	40.38	74.13	45.63	72.94	67.94	62.06	67	72.5	72.81	92.69	55.25	87.56	84.56	72.37	98.94
	1.31635	1.56956	1.09972	1.05526
	1.14512	1.18125	1.60054	0.660559						Control	BY-S	BY-R	CFA																		Control	BY-S	BY-R	CFA
	0.523577	1.74501	1.13214	0.944331				Normal	mean	66.6906	61.6115	69.9114	71.322																CFA	mean	77.3128	78.4562	82.6686	72.5815
	1.40493	1.48028		0.563333					sem	5.39581	6.0594	7.21805	3.56683																	sem	4.45209	5.94439	9.35532	3.38346
	1.16269	1.18074		1.08558					n	18	13	7	20																	n	18	13	7	20
	2.29054	1.5063		0.805836
	1.03878	0.889524		1.89844
	0.815706	0.700935		0.832919
	0.99174	1.26768		0.902752			Supplementary Fig.3d
	1.34276			1.57223					Normal																					CFA
	0.830981			1.55442				Control	1318.24	528.58	625.22	735.91	798.3	766.22	843.9	788.19	756.58	848.45	491.57	621.9	607.58	669.81	192.68	692.04	734.54	652.41				1084.15	499.17	380.29	402.59	524.73	383.75	292.5	382.91	459.93	545.11	434.89	763.33	694.4	591.06	336.98	471.14	423.46	579.5
	0.857143			0.855793				BY	684.98	1083.43	805.61	583.84	1317.44	581.09	596.38	834.16	766.71	647.47	712.94	702.61	1254.83	835.74	676.96	572.61	744.23	458.54	592.44	834.05		539.16	650.35	322.71	432.66	495.53	631.09	621.01	431.9	507.66	614.45	527.59	464.65	596.37	680.46	467.06	424.91	619.25	176.31	479.13	663.38
	2.10445			1.31669				CFA	681.48	654.57	381.72	431.65	708.29	827.18	587.7	712.09	1014.01	675.58	1008.78	542.49	552.05	1076.71	740.71	809.12	702.71	643.77	666.42	652.4		406.98	507.44	242.13	508.41	583.08	914.25	583.22	580.86	634.56	562.99	538.81	446.12	647.27	463.24	464.12	554.8	428.59	517.84	605.37	430.39
	0.822731			0.979044
				1.11665						Control	BY-S	CFA																			Control	BY-S	CFA
				1.18321				Normal	mean	704.007	764.303	703.471																	CFA	mean	513.883	517.281	531.024
									sem	51.3179	50.0921	39.9921																		sem	44.1094	28.1204	29.1627
									n	18	20	20																		n	18	20	20
mean	1.30391	1.56425	1.20433	1.07094
sem	0.148064	0.275321	0.0839787	0.0760498
n	18	13	7	20
							Supplementary Fig.3e
									Normal																					CFA
								Control	1318.24	528.58	625.22	735.91	798.3	766.22	843.9	788.19	756.58	848.45	491.57	621.9	607.58	669.81	192.68	692.04	734.54	652.41				1084.15	499.17	380.29	402.59	524.73	383.75	292.5	382.91	459.93	545.11	434.89	763.33	694.4	591.06	336.98	471.14	423.46	579.5
								BY-S	684.98	805.61	1317.44	596.38	834.16	766.71	702.61	1254.83	835.74	676.96	572.61	744.23	592.44									539.16	322.71	495.53	621.01	431.9	507.66	464.65	596.37	680.46	467.06	424.91	619.25	479.13
								BY-R	1083.43	583.84	581.09	647.47	712.94	458.54	834.05															650.35	432.66	631.09	614.45	527.59	176.31	663.38
								CFA	681.48	654.57	381.72	431.65	708.29	827.18	587.7	712.09	1014.01	675.58	1008.78	542.49	552.05	1076.71	740.71	809.12	702.71	643.77	666.42	652.4		406.98	507.44	242.13	508.41	583.08	914.25	583.22	580.86	634.56	562.99	538.81	446.12	647.27	463.24	464.12	554.8	428.59	517.84	605.37	430.39
										Control	BY-S	BY-R	CFA																		Control	BY-S	BY-R	CFA
								Normal	mean	704.007	798.823	700.194	703.471																CFA	mean	513.883	511.523	527.976	531.024
									sem	51.3179	64.8169	77.7435	39.9921																	sem	44.1094	27.1606	66.2201	29.1627
									n	18	13	7	20																	n	18	13	7	20

## Sheet: Supplementary Fig 4
Supplementary Fig.4b						Supplementary Fig.4c						Supplementary Fig.4d						Supplementary Fig.4e
	Control	BY-S	BY-R				Control	BY-S	BY-R				Control	BY-S	BY-R				Control	BY-S	BY-R
	14.6	313.27	272.17				1	151.68	34.84				12	79	96				1	43	21
	10	103.5	102.78				3	173.82	138.96				8	53	55				2	39	35
	140.41	185.9	44.86				1.5	53.5	13.88				21	56	34				2	13	9
	4.5	80.76	79.04				0	32.34	29.36				6	48	36				0	18	13
	38.83	99.3	39.86				0	28.46	15.86				17	71	30				0	19	8
	23	32.42	112.28				0	22.27	32.94				14	28	42				0	19	10
		78.88						18						37						18
		154.6						55						58						18
mean	38.5567	131.079	108.498			mean	0.916667	66.8837	44.3067			mean	13	53.75	48.8333			mean	0.833333	23.375	16
sem	20.9487	30.9126	34.8637			sem	0.490181	21.5455	19.267			sem	2.28035	5.87899	10.0811			sem	0.401386	3.92309	4.25833
n	6	8	6			n	6	8	6			n	6	8	6			n	6	8	6
Supplementary Fig.4f
	Control										BY-S										BY-R
0-15	3.1	6.51	7.21	2.5	2	3					7.17	8.83	8.76	25.3	11.06	6.82	12	32.4			10.38	23.92	5.88	9.5	4.54	12.14
15-30	3.6	1.5	84.49	0	19.62	3					31.6	19.59	11.36	18.3	26.82	11.08	25.42	18			37.19	38.68	8.36	27.04	9.38	36.38
30-45	6.9	1.99	45.71	1.5	12.51	15					210.57	22.86	15.1	19.16	43.28	5.68	17.74	37.9			138.3	12.04	11.36	27.1	18.08	19.72
45-60	1	0	3	0.5	6.7	2					63.93	52.22	150.68	18	18.14	8.84	23.72	66.3			86.3	28.14	19.26	15.4	7.86	44.04
		0-15	15-30	30-45	45-60							0-15	15-30	30-45	45-60							0-15	15-30	30-45	45-60
Control	mean	4.05333	18.7017	13.935	2.2					BY-S	mean	14.0425	20.2712	46.5363	50.2287					BY-R	mean	11.06	26.1717	37.7667	33.5
	sem	0.906406	13.4774	6.73206	1.00167						sem	3.35747	2.57437	23.8256	16.3797						sem	2.82126	5.72143	20.2428	11.7125
	n	6	6	6	6						n	8	8	8	8						n	6	6	6	6
Supplementary Fig.4g
	Control										BY-S										BY-R
0-15	0	0	0.5	0	0	0					6.02	9.98	0.72	7.62	2.26	3.68	0.41	5			0	9.22	2.42	5.36	2.12	0
15-30	0	0	1	0	0	0					32.08	25.52	2.84	13.9	3.06	4.02	3.45	5.5			12.8	82.02	1.96	5.94	7.22	24.24
30-45	1	0	0	0	0	0					44.76	29.54	25.26	5.4	13.1	5.62	4.12	17.4			138.3	12.04	11.36	27.1	18.08	19.72
45-60	0	3	0	0	0	0					68.82	108.78	24.68	5.42	10.04	8.95	10.02	27.1			13.18	19.94	7.06	10.44	0	6.34
		0-15	15-30	30-45	45-60							0-15	15-30	30-45	45-60							0-15	15-30	30-45	45-60
Control	mean	0.0833333	0.166667	0.166667	0.5					BY-S	mean	4.46125	11.2963	18.15	32.9763					BY-R	mean	3.18667	22.3633	37.7667	9.49333
	sem	0.0833333	0.166667	0.166667	0.5						sem	1.18788	4.07191	5.05478	13.0412						sem	1.45097	12.3413	20.2428	2.76652
	n	6	6	6	6						n	8	8	8	8						n	6	6	6	6
Supplementary Fig.4h
	Control										BY-S										BY-R
0-15	2	4	8	3	2	2					6	5	7	12	9	6	11	16			0	9.22	2.42	5.36	2.12	0
15-30	3	2	6	0	5	4					22	12	11	12	15	8	8	10			12.8	82.02	1.96	5.94	7.22	24.24
30-45	6	2	5	2	5	6					32	16	8	13	24	5	8	16			138.3	12.04	11.36	27.1	18.08	19.72
45-60	1	0	2	1	5	2					19	20	30	11	23	9	10	16			13.18	19.94	7.06	10.44	0	6.34
		0-15	15-30	30-45	45-60							0-15	15-30	30-45	45-60							0-15	15-30	30-45	45-60
Control	mean	3.5	3.33333	4.33333	1.83333					BY-S	mean	9	12.25	15.25	17.25					BY-R	mean	3.18667	22.3633	37.7667	9.49333
	sem	0.957427	0.881917	0.760117	0.703167						sem	1.33631	1.6119	3.20017	2.56174						sem	1.45097	12.3413	20.2428	2.76652
	n	6	6	6	6						n	8	8	8	8						n	6	6	6	6
Supplementary Fig.4i
	Control										BY-S										BY-R
0-15	0	0	1	0	0	0					4	5	2	4	2	2	1	4			0	5	2	3	2	0
15-30	0	0	1	0	0	0					13	6	2	3	4	4	3	3			7	19	2	3	1	5
30-45	1	0	0	0	0	0					12	8	4	8	7	7	5	7			9	5	2	2	5	1
45-60	0	2	0	0	0	0					14	20	5	3	6	6	7	4			5	6	3	5	0	4
		0-15	15-30	30-45	45-60							0-15	15-30	30-45	45-60							0-15	15-30	30-45	45-60
Control	mean	0.166667	0.166667	0.166667	0.333333					BY-S	mean	3	4.75	7.25	8.125					BY-R	mean	2	6.16667	4	3.83333
	sem	0.166667	0.166667	0.166667	0.333333						sem	0.5	1.25	0.839855	2.06534						sem	0.774597	2.71314	1.21106	0.872417
	n	6	6	6	6						n	8	8	8	8						n	6	6	6	6

## Sheet: Supplementary Fig 6
Supplementary Fig.6b						Supplementary Fig.6d
	Control	BY-S	BY-R				Control	BY-S	BY-R
	0.65	0.18	0.51				1.54804	0.4325	1.26835
	0.78	0.25	0.76				0.245079	1.0634	2.62169
	0.51	0.13	0.65				1.54804	0.885639	2.46
							1.35047	4.46238	2.32069
							2.1558	2.75516	2.90305
							1.53959	2.9368	1.918
							2.93821	2.76112	7.6222
							0.869977	3.10892	7.2733
							2.26594	2.53333	7.17926
							2.2299	1.05015	6.05711
							1.84802	2.02991	1.25051
									6.217
mean	0.646667	0.186667	0.64			mean	1.68537	2.18357	4.09093
sem	0.0779601	0.034801	0.0723418			sem	0.220771	0.365726	0.731546
n	3	3	3			n	11	11	12

[truncated: 7 more sheets: Supplementary Fig 7, Supplementary Fig 8, Supplementary Fig 10, Supplementary Fig 11, Supplementary Fig 12, Supplementary Fig 13, Supplementary Fig 15]
